# Supplementary material for: Biomarker selection and reporting architecture in human proximal tubular in vitro models of cisplatin-induced nephrotoxicity: a systematic review
Source: Front Toxicol. 2026 Jul 2;8:1862941. doi: 10.3389/ftox.2026.1862941 (PMC13372472; doi:10.3389/ftox.2026.1862941)
Supplement: Supplementary file 1 [file Table2.xlsx]

## Sheet: Table
Supplementary Table S2. Characteristics of included studies
Article_ID	Article_title	DOI	Author_Year	Cell_line	Cisplatin_dose_uM	Exposure_time_h	Key_analytical_method
1	VDR activation attenuate cisplatin induced AKI by inhibiting ferroptosis	10.1038/s41419-020-2256-z	Hu, 2020	HK-2	66.66	24	Colorimetric assay
2	Dihydromyricetin attenuates cisplatin-induced acute kidney injury	10.1016/j.taap.2023.116595	Xu, 2023	HK-2	30	24	Fluorescence assay
3	Myricitrin inhibited ferritinophagy-mediated ferroptosis in cisplatin-induced human renal tubular epithelial cell injury	10.3389/fphar.2024.1372094	Lin, 2024	HK-2	16.66	24	Colorimetric assay
4	Evaluation of biomarkers for in vitro prediction of drug-induced nephrotoxicity in RPTEC/TERT1 cells	10.1093/toxres/tfaa005	Qiu, 2020	RPTEC/TERT1	12	24	Luminex assay; qPCR
5	Identification and validation of hub genes in drug-induced acute kidney injury based on integrated transcriptomic analysis	10.3389/fimmu.2023.1126348	Deng, 2023	HK-2	5000	48	qPCR; Western blot
6	Role of myo-inositol in acute kidney injury induced by cisplatin	10.1016/j.tox.2023.153653	Xie, 2023	HK-2	20	24	Western blot
7	Evaluation of cisplatin-induced injury in human kidney organoids	10.1152/ajprenal.00597.2019	Digby, 2020	Organoid	50	24	qPCR; Immunohistochemistry
8	Loss of sphingosine kinase 2 protects against cisplatin-induced kidney injury	10.1152/ajprenal.00229.2021	Xie, 2022	HK-2	20	24	Western blot
9	Tiliroside attenuates acute kidney injury by inhibiting ferroptosis through the disruption of NRF2-KEAP1 interaction	10.1016/j.phymed.2024.155407	Cai, 2024	HK-2	33	24	Colorimetric assay
10	Carnosine alleviates cisplatin-induced acute kidney injury by targeting Caspase-1 regulated pyroptosis	10.1016/j.biopha.2023.115563	Luo, 2023	HK-2	20	24	Western blot
11	Stratifin promotes renal dysfunction in ischemic and nephrotoxic AKI via enhancing RIPK3-mediated necroptosis	10.1038/s41401-021-00649-w	Wang, 2022	HK-2	20	24	Western blot
12	MDM2 inhibition improves cisplatin-induced renal injury in mice via inactivation of Notch/hes1 signaling pathway	10.1177/0960327120952158	Luo, 2021	HK-2	20	24	Western blot
13	Pharmacological inhibition of SMYD2 protects against cisplatin-induced acute kidney injury in mice	10.3389/fphar.2022.829630	Cui, 2022	HK-2	66.66	24	Western blot
14	CDKN1A promotes cisplatin-induced AKI by inducing cytoplasmic ROS production and ferroptosis	10.1016/j.fct.2024.115003	Gao, 2024	HK-2	20	24	Western blot
15	Guided tissue organization and disease modeling in a kidney tubule array	10.1016/j.biomaterials.2018.07.059	Subramanian, 2018	HK-2	20	24	Western blot
16	ATP/ADP biosensor organoids for drug nephrotoxicity assessment	10.3389/fcell.2023.1138504	Susa, 2023	Organoid	5	24	Fluorescent biosensor
17	Dok3 is involved in cisplatin-induced acute kidney injury via regulation of inflammation and apoptosis	10.1016/j.bbrc.2021.06.097	Yang Y.Y. et al., 2021	HK-2	40	24	Western blot
18	The construction of oligonucleotide-cycloastragenol and the renoprotective effect study	10.3389/fbioe.2022.1027517	Tang, 2022	HK-2	20	24	ELISA
19	Discovery of a novel GRPR antagonist for protection against cisplatin-induced acute kidney injury	10.1016/j.bioorg.2022.105794	Yu, 2022	HK-2	20	24	Western blot
20	Renogrit selectively protects against cisplatin-induced injury in HK-2 and C. elegans by harmonizing apoptosis and mitophagy	10.1038/s41598-024-69797-3	Balkrishna, 2024	HK-2	50	24	ELISA
21	LIGHT deficiency aggravates cisplatin-induced AKI by upregulating mitochondrial apoptosis	10.1016/j.intimp.2020.106999	Yang et al., 2020a	HK-2	NR	24	Flow cytometry
22	Tubular organotypic culture model of human kidney	10.1371/journal.pone.0206447	Jun, 2018	Organoid	5	24	Immunofluorescence
23	Synergistic effect of apoptosis and necroptosis inhibitors in cisplatin-induced nephrotoxicity	10.1007/s10495-015-1190-5	Tristão, 2016	HK-2	20	24	Flow cytometry
24	Ginsenoside Rh1 alleviates HK-2 apoptosis by inhibiting ROS and the JNK/p53 pathways	10.1155/2020/3401067	Yang Q. et al., 2020	HK-2	20	24	Western blot
25	Mitochondrial Targeted Antioxidant SKQ1 Ameliorates Acute Kidney Injury by Inhibiting Ferroptosis	10.1155/2022/2223957	Song, 2022	HK-2	33	24	Western blot
26	Renoprotective mechanisms of Astragaloside IV in cisplatin-induced acute kidney injury	10.1080/10715762.2017.1361532	Yan, 2017	HK-2	50	24	Western blot
27	γ-Secretase inhibitor DAPT mitigates cisplatin-induced acute kidney injury by suppressing Notch1 signaling	10.1111/jcmm.13926	Soni et al., 2019	HK-2	30	12	Western blot
28	Ursodeoxycholic acid protects against cisplatin-induced acute kidney injury and mitochondrial dysfunction through acting on ALDH1L2	10.1016/j.freeradbiomed.2020.01.182	Yang et al., 2020b	HK-2	33	24	Flow cytometry
29	SIRT1 Mediates Effects of FGF21 to Ameliorate Cisplatin-Induced Acute Kidney Injury	10.3389/fphar.2020.00241	Chen, 2020	HK-2	20	24	Western blot
30	Nephroprotective Effects of Two Ganoderma Species Methanolic Extracts in an In Vitro Model of Cisplatin Induced Tubulotoxicity	10.3390/jof8101002	Sinaeve, 2022	HK-2	20	24	Flow cytometry
31	Cisplatin-induced oxidative stress stimulates renal Fas ligand shedding	10.1080/0886022X.2018.1456938	Soni, 2018	HK-2	30	22	LDH release assay
32	Olesoxime protects against cisplatin-induced acute kidney injury by attenuating mitochondrial dysfunction	10.1016/j.bj.2024.100730	Wang, 2025	HK-2	20	24	LDH release assay
33	Gypenoside XLIX protects against acute kidney injury by suppressing IGFBP7/IGF1R-mediated programmed cell death and inflammation	10.1016/j.phymed.2021.153541	Yang Q. et al., 2021	HK-2	20	24	Western blot
34	The therapeutic effect of Cilastatin on drug-induced nephrotoxicity: a new perspective	10.26355/eurrev_202109_26651	Becerir et al., 2021	HK-2	10	24	qPCR
35	Nephrotoxicity Assessment with Human Kidney Tubuloids using Spherical Nucleic Acid-Based mRNA Nanoflares	10.1021/acs.nanolett.1c01840	Wiraja et al., 2021	Organoid	40	72	qPCR
36	Hypoxia-Inducible Factor Prolyl-Hydroxylase Inhibitor Roxadustat (FG-4592) Protects against Cisplatin-induced Acute Kidney Injury	10.1042/CS20171625	Yang, 2018	HK-2	16.66	24	Western blot
37	Ginkgo biloba leaf extract mitigates cisplatin-induced chronic renal interstitial fibrosis by inhibiting the epithelial–mesenchymal transition of renal tubular epithelial cells mediated by the Smad3/TGF-ß1 and Smad3/p38MAPK pathways	10.1186/s13020-022-00574-y	Wei et al., 2022	HK-2	1900-01-06 15:50:24	48	Western blot
38	Identification of Noninvasive Biomarkers for Nephrotoxicity Using HK-2 Human Kidney Epithelial Cells	10.1093/toxsci/kfu096	Kim et al., 2014	HK-2	25	24	Western blot
39	Long non-coding RNA MEG3 promotes cisplatin-induced nephrotoxicity through regulating AKT/TSC/mTOR-mediated autophagy	10.7150/ijbs.58910	Xu, 2021	HK-2	50	24	Western blot
40	3-D Human Renal Tubular Organoids Generated from Urine-Derived Stem Cells for Nephrotoxicity Screening	10.1021/acsbiomaterials.0c01468	Guo et al., 2020	Organoid	200	72	Western blot; Immunofluorescence
41	Eleutheroside B Protects against Acute Kidney Injury by Activating IGF Pathway	10.3390/molecules24213876	Zang et al., 2019	HK-2	20	24	Western blot
42	7-Hydroxycoumarin protects against cisplatin-induced acute kidney injury by inhibiting necroptosis and promoting Sox9-mediated tubular epithelial cell proliferation	10.1016/j.phymed.2020.153202	Wu et al., 2020	HK-2	20	24	Western blot
43	Rutaecarpine derivative Cpd-6c alleviates acute kidney injury by targeting PDE4B, a key enzyme mediating inflammation in cisplatin nephropathy	10.1016/j.bcp.2020.114132	Liu et al., 2020	HK-2	20	24	Western blot
44	Ameliorative Effect of Daidzein on Cisplatin-Induced Nephrotoxicity in Mice	10.1155/2017/3140680	Meng et al., 2017	HK-2	50	24	Flow cytometry
45	Identification of novel and early biomarkers for cisplatin-induced nephrotoxicity and the nephroprotective role of cimetidine using a pharmacometabolomic-based approach coupled with in vitro toxicodynamic modeling and simulation	10.1016/j.xphs.2023.11.018	Mody, 2024	RPTEC	6	12	LC-HRMS metabolomics
46	A quantitative approach to screen for nephrotoxic compounds in vitro	10.1681/ASN.2015010060	Adler, 2016	HPTEC/HK-2	20	24	Transcriptomics (L1000)
47	Evaluation of Dream Herb, Calea zacatechichi, for Nephrotoxicity Using Human Kidney Proximal Tubule Cells	10.1155/2016/9794570	Mossoba, 2016	HK-2	333	24	Western blot
48	Translational Assessment of Drug-Induced Proximal Tubule Injury Using a Kidney Microphysiological System	10.1002/psp4.12400	Maass, 2019	RPTEC	30	24	High-content imaging; Transcriptomics (L1000)
49	An in vitro method for nephrotoxicity evaluation using HK-2 human kidney epithelial cells combined with biomarkers of nephrotoxicity	10.1039/c8tx00095f	Qiu, 2018	HK-2	4	24	Luminex assay; qPCR
50	Functional role of microRNA-500a-3P-loaded liposomes in the treatment of cisplatin-induced AKI	10.1049/iet-nbt.2019.0247	Zhang, 2020	HK-2	15	24	RT-qPCR; Western blot
51	Application of RPTEC/TERT1 cells for investigation of repeat dose nephrotoxicity: a transcriptomic study	10.1016/j.tiv.2014.10.005	Aschauer, 2015	RPTEC/TERT1	2	336	Transcriptomics (microarray)
52	Identification of Nephrotoxic Compounds with Embryonic Stem-Cell-Derived Human Renal Proximal Tubular-Like Cells	10.1021/mp400637s	Li, 2014	hESC /HPTC-like	3333	16	qPCR
53	Inhibin-A and Decorin Secreted by Human Adult Renal Stem/Progenitor Cells Through the TLR2 Engagement Induce Renal Tubular Cell Regeneration	10.1038/s41598-017-08474-0	Sallustio, 2017	RPTEC	2500	6	ELISA
54	Caspase-3/GSDME-dependent pyroptosis contributes to chemotherapy drug-induced nephrotoxicity	10.1038/s41419-021-03458-5	Shen, 2021	HK-2	20	48	Western blot
55	Pioglitazone alleviates cisplatin nephrotoxicity by suppressing mitochondria-mediated apoptosis via SIRT1/p53 signalling	10.1111/jcmm.15782	Zhang, 2020	HK-2	66.66	8	Western blot
56	Targeting NEDDylation is a Novel Strategy to Attenuate Cisplatin-induced Nephrotoxicity	10.1158/2767-9764.CRC-22-0340	Jones et al., 2023	RPTEC	20	48	Western blot; qRT-PCR
57	Nephrotoxicity and kidney transport assessment on 3D perfused proximal tubules	10.1208/s12248-018-0248-z	Vormann, 2018	HK-2	90	48	Confocal microscopy
58	Regulator of calcineurin 1 deletion attenuates mitochondrial dysfunction and apoptosis in acute kidney injury through JNK/Mff signaling pathway	10.1038/s41419-022-05220-x	Xiao, 2022	HK-2	20	24	Western blot
	NR, not reported.

## Sheet: Table Notes
NR, not reported. Cisplatin dose is reported in µM when extractable; values originally reported in µg/mL were converted to µM where applicable.
