# Supplementary material for: Biomarker selection and reporting architecture in human proximal tubular in vitro models of cisplatin-induced nephrotoxicity: a systematic review
Source: Front Toxicol. 2026 Jul 2;8:1862941. doi: 10.3389/ftox.2026.1862941 (PMC13372472; doi:10.3389/ftox.2026.1862941)
Supplement: Supplementary file 2 [file Table3.xlsx]

## Sheet: Sheet1
Supplementary Table S3. Biomarker Frequency
Biomarker	Number_of_articles	Percentage_of_articles
KIM-1	27	46.6
Caspase-3	16	27.6
ROS	15	25.9
NGAL	13	22.4
LDH	12	20.7
IL-6	8	13.8
RIPK3	7	12.1
NF-κB p65	7	12.1
GPX4	6	10.3
RIPK1	6	10.3
p-MLKL	6	10.3
TNF-α	6	10.3
Nrf2	6	10.3
p53	5	8.6
TUNEL	5	8.6
Cystatin c	4	6.9
HO-1	4	6.9
IL-1β	4	6.9
MDA	4	6.9
BAX	4	6.9
BAX/BCL-2	3	5.2
TIMP-1	3	5.2
Mitochondrial ROS	3	5.2
IL-8	3	5.2
Ca2+	3	5.2
BODIPY-C11	3	5.2
γH2AX	3	5.2
Clusterin	3	5.2
Iron	2	3.4
Nag	2	3.4
Caspase-3/7	2	3.4
Cytochrome c	2	3.4
Gclc	2	3.4
Gsh/gssg	2	3.4
Gsr	2	3.4
Gstπ	2	3.4
Il-18	2	3.4
JNK	2	3.4
Mcp-1	2	3.4
Mptp	2	3.4
SMAD2/3	2	3.4
Sirt1	2	3.4
Txnip	2	3.4
Txnrd1	2	3.4
