# Supplementary material for: Biomarker selection and reporting architecture in human proximal tubular in vitro models of cisplatin-induced nephrotoxicity: a systematic review
Source: Front Toxicol. 2026 Jul 2;8:1862941. doi: 10.3389/ftox.2026.1862941 (PMC13372472; doi:10.3389/ftox.2026.1862941)
Supplement: Supplementary file 3 [file Table4.xlsx]

## Sheet: 4A – Distribution of Biomarker
Supplementary Table S4A – Distribution of Biomarker Categories
Biomarker category	Total number of reports	Percentage (%)
Mechanistic biomarkers	206	62.8
Cell death biomarkers	63	19.2
Injury biomarkers	59	18

## Sheet: S4B – Individual Biomarker Freq
Supplementary Table S4B – Individual Biomarker Frequencies by Category
Biomarker Category	Biomarker	Number of Studies
Cell death biomarkers	Caspase-3	16
Cell death biomarkers	RIPK3	7
Cell death biomarkers	GPX4	6
Cell death biomarkers	RIPK1	6
Cell death biomarkers	p-MLKL	6
Cell death biomarkers	TUNEL	5
Cell death biomarkers	BAX	4
Cell death biomarkers	BAX/BCL-2	3
Cell death biomarkers	Iron	2
Cell death biomarkers	Acsl4	1
Cell death biomarkers	Bcl-2	1
Cell death biomarkers	Caspase-1	1
Cell death biomarkers	Caspase-9	1
Cell death biomarkers	Gsdmd-n	1
Cell death biomarkers	Mlkl	1
Cell death biomarkers	Nlrp3	1
Cell death biomarkers	Slc7a11	1
Injury biomarkers	KIM-1	27
Injury biomarkers	NGAL	13
Injury biomarkers	LDH	12
Injury biomarkers	Clusterin	3
Injury biomarkers	Nag	2
Injury biomarkers	Atp	1
Injury biomarkers	B2m	1
Mechanistic biomarkers	ROS	15
Mechanistic biomarkers	IL-6	8
Mechanistic biomarkers	NF-κB p65	7
Mechanistic biomarkers	Nrf2	6
Mechanistic biomarkers	TNF-α	6
Mechanistic biomarkers	p53	5
Mechanistic biomarkers	Cystatin c	4
Mechanistic biomarkers	HO-1	4
Mechanistic biomarkers	IL-1β	4
Mechanistic biomarkers	MDA	4
Mechanistic biomarkers	BODIPY-C11	3
Mechanistic biomarkers	Ca2+	3
Mechanistic biomarkers	IL-8	3
Mechanistic biomarkers	Mitochondrial ROS	3
Mechanistic biomarkers	Mmp	3
Mechanistic biomarkers	TIMP-1	3
Mechanistic biomarkers	TMRM	3
Mechanistic biomarkers	p38 MAPK	3
Mechanistic biomarkers	γH2AX	3
Mechanistic biomarkers	AKT	2
Mechanistic biomarkers	Caspase-3/7	2
Mechanistic biomarkers	Cytochrome c	2
Mechanistic biomarkers	Gclc	2
Mechanistic biomarkers	Gsh/gssg	2
Mechanistic biomarkers	Gsr	2
Mechanistic biomarkers	Gstπ	2
Mechanistic biomarkers	Il-18	2
Mechanistic biomarkers	JNK	2
Mechanistic biomarkers	Mcp-1	2
Mechanistic biomarkers	Mptp	2
Mechanistic biomarkers	SMAD2/3	2
Mechanistic biomarkers	Sirt1	2
Mechanistic biomarkers	Txnip	2
Mechanistic biomarkers	Txnrd1	2
Mechanistic biomarkers	4-hne	1
Mechanistic biomarkers	ATP/ADP	1
Mechanistic biomarkers	Albumin	1
Mechanistic biomarkers	Alp	1
Mechanistic biomarkers	Alpha-sma	1
Mechanistic biomarkers	Aoc3	1
Mechanistic biomarkers	Asc	1
Mechanistic biomarkers	Atf3	1
Mechanistic biomarkers	Atf4	1
Mechanistic biomarkers	Atg5	1
Mechanistic biomarkers	Beclin-1	1
Mechanistic biomarkers	Beta-catenin	1
Mechanistic biomarkers	Cdkn1a	1
Mechanistic biomarkers	Cdp-choline	1
Mechanistic biomarkers	Ceacam6	1
Mechanistic biomarkers	Cmp	1
Mechanistic biomarkers	Col-i	1
Mechanistic biomarkers	Cox2	1
Mechanistic biomarkers	Creatine	1
Mechanistic biomarkers	Ctgf	1
Mechanistic biomarkers	Cyclin d1	1
Mechanistic biomarkers	Cyp2e1	1
Mechanistic biomarkers	Cytidine	1
Mechanistic biomarkers	Ddit3	1
Mechanistic biomarkers	Ddit4	1
Mechanistic biomarkers	Decorin	1
Mechanistic biomarkers	Defb4	1
Mechanistic biomarkers	Dll1	1
Mechanistic biomarkers	Dok3	1
Mechanistic biomarkers	E-cadherina	1
Mechanistic biomarkers	ERK	1
Mechanistic biomarkers	Ef-1gamma	1
Mechanistic biomarkers	Fth1	1
Mechanistic biomarkers	GSSG	1
Mechanistic biomarkers	Gadd45a	1
Mechanistic biomarkers	Ggt	1
Mechanistic biomarkers	Grpr	1
Mechanistic biomarkers	Gsdme-n	1
Mechanistic biomarkers	Gsh	1
Mechanistic biomarkers	H3k36me3	1
Mechanistic biomarkers	Hes1	1
Mechanistic biomarkers	Hif-1a	1
Mechanistic biomarkers	Hsp27	1
Mechanistic biomarkers	Igfbp7	1
Mechanistic biomarkers	Il19	1
Mechanistic biomarkers	Inhibin-a	1
Mechanistic biomarkers	Irf4	1
Mechanistic biomarkers	Jag1	1
Mechanistic biomarkers	Lc3	1
Mechanistic biomarkers	Lc3b	1
Mechanistic biomarkers	Lxr-α	1
Mechanistic biomarkers	Mdm2	1
Mechanistic biomarkers	Meg3	1
Mechanistic biomarkers	Miox	1
Mechanistic biomarkers	Mir-126	1
Mechanistic biomarkers	Mmp-1/timp-1	1
Mechanistic biomarkers	Mrna: clusterin	1
Mechanistic biomarkers	Mtor	1
Mechanistic biomarkers	N1icd	1
Mechanistic biomarkers	Ncoa4	1
Mechanistic biomarkers	Notch1	1
Mechanistic biomarkers	Nox1	1
Mechanistic biomarkers	Nox2	1
Mechanistic biomarkers	Nox4	1
Mechanistic biomarkers	OCT2	1
Mechanistic biomarkers	Osteopontin	1
Mechanistic biomarkers	P-igf1r	1
Mechanistic biomarkers	P-ikba	1
Mechanistic biomarkers	PINK1	1
Mechanistic biomarkers	Papp	1
Mechanistic biomarkers	Parp-1	1
Mechanistic biomarkers	Pde4b	1
Mechanistic biomarkers	Pkm2	1
Mechanistic biomarkers	Puma-α	1
Mechanistic biomarkers	Sarcosine	1
Mechanistic biomarkers	Smyd2	1
Mechanistic biomarkers	Spink1	1
Mechanistic biomarkers	Tgf-beta1	1
Mechanistic biomarkers	Tlr2	1
Mechanistic biomarkers	Tlr4	1
Mechanistic biomarkers	Trib3	1
Mechanistic biomarkers	Tsc1	1
Mechanistic biomarkers	Tsc2	1
Mechanistic biomarkers	Vdr	1
Mechanistic biomarkers	Vimentin	1
Mechanistic biomarkers	ZO-1	1
