# Supplementary material for: Biomarker selection and reporting architecture in human proximal tubular in vitro models of cisplatin-induced nephrotoxicity: a systematic review
Source: Front Toxicol. 2026 Jul 2;8:1862941. doi: 10.3389/ftox.2026.1862941 (PMC13372472; doi:10.3389/ftox.2026.1862941)
Supplement: Supplementary file 4 [file Table1.xlsx]

## Sheet: Search_Strategy_S1
Supplementary_Table_S1_Search_Strategy
Database	Search Date	Publication Limits	Language	Records Retrieved	Search String
PubMed	26 September 2025	01 Jan 2014 – 31 Dec 2024	English	166	((cisplatin[Title/Abstract] OR "cis-diamminedichloroplatinum"[Title/Abstract] OR CDDP[Title/Abstract]) AND (nephrotox*[Title/Abstract] OR "kidney injur*"[Title/Abstract] OR "renal injur*"[Title/Abstract]) AND ("in vitro"[Title/Abstract] OR "cell culture"[Title/Abstract] OR "cell line"[Title/Abstract] OR HK-2[Title/Abstract] OR RPTEC[Title/Abstract] OR "proximal tubule"[Title/Abstract] OR organoid…
Scopus	26 September 2025	01 Jan 2014 – 31 Dec 2024	English	65	TITLE-ABS-KEY((cisplatin OR "cis-diamminedichloroplatinum" OR CDDP) AND (nephrotox* OR "kidney injur*" OR "renal injur*") AND ("in vitro" OR "cell culture" OR "cell line" OR HK-2 OR RPTEC OR "proximal tubule" OR organoid*) AND (biomarker* OR "kidney injury molecule-1" OR "KIM-1" OR NGAL OR LCN2 OR clusterin OR CLU OR "N-acetyl-beta-D-glucosaminidase" OR NAG OR osteopontin OR OPN OR "beta-2 microg…
Web of Science	26 September 2025	01 Jan 2014 – 31 Dec 2024	English	218	TS=((cisplatin OR "cis-diamminedichloroplatinum" OR CDDP) AND (nephrotox* OR "kidney injur*" OR "renal injur*") AND ("in vitro" OR "cell culture" OR "cell line" OR HK-2 OR RPTEC OR "proximal tubule" OR organoid*) AND (biomarker* OR "kidney injury molecule-1" OR KIM-1 OR NGAL OR LCN2 OR clusterin OR CLU OR "N-acetyl-beta-D-glucosaminidase" OR NAG OR osteopontin OR OPN OR "beta-2 microglobulin" OR …
