# Supplementary material for: Biomarker selection and reporting architecture in human proximal tubular in vitro models of cisplatin-induced nephrotoxicity: a systematic review
Source: Front Toxicol. 2026 Jul 2;8:1862941. doi: 10.3389/ftox.2026.1862941 (PMC13372472; doi:10.3389/ftox.2026.1862941)
Supplement: Supplementary file 5 [file Table5.xlsx]

## Sheet: Hoja 1
Supplementary Table S5. Descriptive co-occurrence network of frequently reported in vitro biomarkers
	KIM-1	Caspase-3	ROS	NGAL	LDH	IL-6	RIPK3	NF-κB p65	GPX4	RIPK1	p-MLKL	Nrf2
KIM-1	27	1	7	11	4	4	6	0	2	5	5	0
Caspase-3	1	16	4	2	1	3	2	0	0	2	1	0
ROS	7	4	15	6	4	1	1	0	4	1	0	0
NGAL	11	2	6	13	3	0	1	0	2	1	0	0
LDH	4	1	4	3	12	1	0	0	2	0	0	0
IL-6	4	3	1	0	1	8	3	0	0	3	3	0
RIPK3	6	2	1	1	0	3	7	0	0	6	6	0
NF-κB p65	0	0	0	0	0	0	0	7	0	0	0	0
GPX4	2	0	4	2	2	0	0	0	6	0	0	0
RIPK1	5	2	1	1	0	3	6	0	0	6	5	0
p-MLKL	5	1	0	0	0	3	6	0	0	5	6	0
Nrf2	0	0	0	0	0	0	0	0	0	0	0	6
